# Supplementary material for: Reward and aversion processing by input-defined parallel nucleus accumbens circuits in mice
Source: Nat Commun. 2022 Oct 21;13:6244. doi: 10.1038/s41467-022-33843-3 (PMC9587247; doi:10.1038/s41467-022-33843-3)
Supplement: Supplementary file 4 — Supplementary Code 1 [file 41467_2022_33843_MOESM4_ESM.zip]

Archive with 59 entries (52 files):
- supplementary code/DA example/
- supplementary code/DA example/code/
- supplementary code/DA example/code/ana_FP_stimDApulses.m
- supplementary code/DA example/code/ana_popu_FP_DA_zscore.m
- supplementary code/DA example/code/supporting codes/
- supplementary code/DA example/code/supporting codes/ave_se.m
- supplementary code/DA example/code/supporting codes/errorbar_2.m
- supplementary code/DA example/code/TDMSReader/
- supplementary code/DA example/code/TDMSReader/TDMS_genvarname2.m
- supplementary code/DA example/code/TDMSReader/TDMS_genvarname2.p
- supplementary code/DA example/code/TDMSReader/TDMS_getDataSize.m
- supplementary code/DA example/code/TDMSReader/TDMS_getDataSize.p
- supplementary code/DA example/code/TDMSReader/TDMS_getDataTypeName.m
- supplementary code/DA example/code/TDMSReader/TDMS_getDataTypeName.p
- supplementary code/DA example/code/TDMSReader/TDMS_getGroupChanNames.m
- supplementary code/DA example/code/TDMSReader/TDMS_getGroupChanNames.p
- supplementary code/DA example/code/TDMSReader/TDMS_getPropValue.m
- supplementary code/DA example/code/TDMSReader/TDMS_getPropValue.p
- supplementary code/DA example/code/TDMSReader/TDMS_getTypeSeekSizes.m
- supplementary code/DA example/code/TDMSReader/TDMS_getTypeSeekSizes.p
- supplementary code/DA example/code/TDMSReader/TDMS_handleGetDataOption.m
- supplementary code/DA example/code/TDMSReader/TDMS_handleGetDataOption.p
- supplementary code/DA example/code/TDMSReader/TDMS_initData.m
- supplementary code/DA example/code/TDMSReader/TDMS_initData.p
- supplementary code/DA example/code/TDMSReader/TDMS_preprocessFile.m
- supplementary code/DA example/code/TDMSReader/TDMS_preprocessFile.p
- supplementary code/DA example/code/TDMSReader/TDMS_processLeadIn.m
- supplementary code/DA example/code/TDMSReader/TDMS_processLeadIn.p
- supplementary code/DA example/code/TDMSReader/TDMS_rawDAQMx.m
- supplementary code/DA example/code/TDMSReader/TDMS_rawDAQMx.p
- supplementary code/DA example/code/TDMSReader/TDMS_readFileHelper_v1.m
- supplementary code/DA example/code/TDMSReader/TDMS_readFileHelper_v1.p
- supplementary code/DA example/code/TDMSReader/TDMS_readFileHelper_v2.m
- supplementary code/DA example/code/TDMSReader/TDMS_readFileHelper_v2.p
- supplementary code/DA example/code/TDMSReader/TDMS_readTDMSFile.m
- supplementary code/DA example/code/TDMSReader/TDMS_readTDMSFile.p
- supplementary code/DA example/code/TDMSReader/TDMS_retrievingSubsets.m
- supplementary code/DA example/code/TDMSReader/TDMS_retrievingSubsets.p
- supplementary code/DA example/data/
- supplementary code/DA example/data/baseline.tdms
- supplementary code/DA example/data/baseline-Event.tdms
- supplementary code/DA example/data/DA/
- supplementary code/DA example/data/DA/figure/
- supplementary code/DA example/data/DA/figure/DA_HZ_AverageResponse_AUC.pdf
- supplementary code/DA example/data/DA/figure/DA_HZ_AverageResponse_averge_trace.pdf
- supplementary code/DA example/data/DA/figure/DA_HZ_AverageResponse_individual.pdf
- supplementary code/DA example/data/DA/figure/DA_HZ_AverageResponse_Zscore.mat
- supplementary code/DA example/data/DA/figure/DA_HZ_AverageResponse_zscore.pdf
- supplementary code/DA example/data/DA/signal_ch_fiber_photometry.pdf
- supplementary code/DA example/data/DA/signal_ch_Mean_heatmap.pdf
- supplementary code/DA example/data/DA/signal_ch_Mean_traces.pdf
- supplementary code/DA example/data/DA/signal_ch_raw_traces.pdf
- supplementary code/DA example/data/DA/signal_ch_ThorCam - Copy (2).mat
- supplementary code/DA example/data/DA/signal_ch_ThorCam - Copy (3).mat
- supplementary code/DA example/data/DA/signal_ch_ThorCam - Copy.mat
- supplementary code/DA example/data/DA/signal_ch_ThorCam.mat
- supplementary code/DA example/data/signal.tdms
- supplementary code/DA example/data/signal-Event.tdms
- supplementary code/DA example/Instructions.docx
