# Supplementary material for: Reward and aversion processing by input-defined parallel nucleus accumbens circuits in mice
Source: Nat Commun. 2022 Oct 21;13:6244. doi: 10.1038/s41467-022-33843-3 (PMC9587247; doi:10.1038/s41467-022-33843-3)
Supplement: Supplementary file 4 — Supplementary Code 1 [file 41467_2022_33843_MOESM4_ESM.zip › supplementary code/DA example/code/ana_FP_stimDApulses.m]

%%                                       ana_FP_stimDApulses.m
%% load tdms files recorded by ThorCam 
%% example file signal data sampled at 50 Hz; event data at 1000hz
%% modified by kk 

%%
clc;close all;clear all;
set(0,'DefaultTextInterpreter','none');


%% txt file recorded by FOMq
tdms_path = 'D:\DA example';   % the dictionary where your data file is 
tdms_signal_file = 'signal.tdms';% singal file name
tdms_event_file =  sprintf('%s-Event.tdms',tdms_signal_file(1:end-5));  % event file name, storing all the triggers
tdms_baseline_file = 'baseline.tdms';% file recorded in dark, without animal;
tit_fn = sprintf('%s_ch%d',tdms_signal_file(1:end-5));  %set file name to store analysis results 
%%
signal_ch = 1;% the signal channel from the recording device 

save_path = fullfile(tdms_path,'DA');%set folder name to store analysis results 
if isempty(dir(save_path)), mkdir(save_path); end
output_mat = sprintf('%s_ThorCam.mat',tit_fn);
save_flag = 1;% 0 -- do not save figure or mat; 1 --  save figure or mat

step_interval =20;% interval used to set space interval in plotting mean_traces;
step = 10;% number of trials recorded with the same stimulation, sample file 10 trials per step
dur = [-5,9];% duration before and after the stimulation; depends on the ITI during recording
samplerate= 50; %  sample rate of your FP data in tdms file
cd(tdms_path);
%% read signal data from tdms files
signal_raw_data = TDMS_readTDMSFile(tdms_signal_file);
baseline_raw_data = TDMS_readTDMSFile(tdms_baseline_file);
signal_chanIndices = signal_raw_data.chanIndices;
signal_data = []; 
baseline_data = [];
for i = signal_chanIndices{1:end}'   
signal_data(:,i-2) = signal_raw_data.data{i}';
baseline_data(:,i-2) = baseline_raw_data.data{i}';
end

signal_data_01 = signal_data(:,signal_ch);% Channel !!!!ID 0 use 1; ID 1 use2
baseline_data_01 = baseline_data (:,signal_ch);
base0 = median(baseline_data_01);% calculate the baseline F value that should be deducted from the signal 
figure;plot(signal_data_01);
%% read trigger/event data from event file

event_raw_data = TDMS_readTDMSFile(tdms_event_file);
event_chanIndices = event_raw_data.chanIndices;
event_data = []; 
for i = event_chanIndices{1:end}'   
%     a=signal_raw_data.data{i};
event_data(:,i-2) = event_raw_data.data{i}';
end

event_data_0 = event_data(:,1);
figure;plot(event_data_0);

%% find trial trigger (trigger indicates the time of stimulation)
thresh_start = 0.1;
max_dur = 80;
all_trigger = find(event_data_0>thresh_start)/(1000/samplerate);% event 1000Hz, signal sample rate(50HZ)
trial_tag = [all_trigger(1);all_trigger(find(diff(all_trigger)>max_dur)+1)];

%% analyse the respones of each stimulus
n_trial_signal = 0;
ResDfCa_signal=zeros(length(trial_tag),(dur(2)-dur(1))*samplerate);


    for j=1:length(trial_tag)
       n_trial_signal = n_trial_signal + 1;
       Ca_signal{n_trial_signal} = signal_data_01(trial_tag(j)+dur(1)*samplerate+1:trial_tag(j)+dur(2)*samplerate)';  
       base = mean(Ca_signal{n_trial_signal}(1:4*samplerate));
       DfCa_signal{n_trial_signal}=(Ca_signal{n_trial_signal}-base)./(base-base0);
       for jj = 1:length(Ca_signal{n_trial_signal})
           ResCa_signal(n_trial_signal,jj)=Ca_signal{n_trial_signal}(jj);
           ResDfCa_signal(n_trial_signal,jj)=DfCa_signal{n_trial_signal}(jj);
       end
    end
% average the raw respones of each stimulus 
    ResCa_signal(n_trial_signal+1:end,:)=[];
    dimension = 1;
    aResCa_signal = ave_se(ResCa_signal,dimension);
% average the normalized respones of each stimulus 
    ResDfCa_signal(n_trial_signal+1:end,:)=[];
    dimension = 1;
    aResDfCa_signal = ave_se(ResDfCa_signal,dimension);
%% average the raw response of each stimulus for every step trials
%
ave_ResCa_signal_step = [];

n_step = floor(size(ResCa_signal,1)/step);

for i = 1:n_step
  ave_ResCa_signal_step(i,:)= mean(ResCa_signal((i-1)*step+1:i*step,:));
end
%
% ave_ResDfCa_signal_step = [];
% n_step = floor(size(ResDfCa_signal,1)/step) ;

   if step ==1
       ave_ResDfCa_signal_step = ResDfCa_signal;
   else for i = 1:n_step
        ave_ResDfCa_signal_step(i,:)= mean(ResDfCa_signal((i-1)*step+1:i*step,:));
       end
   end
%% save variables to an output mat file
    res.tit_fn = tit_fn;
    res.signal_data_01 = signal_data_01;    
    res.samplerate = samplerate;  
    res.trial_tag = trial_tag;
    res.n_trial_signal = n_trial_signal;
    res.ResCa_signal = ResCa_signal;
    res.ResDfCa_signal = ResDfCa_signal;
    res.aResCa_signal = aResCa_signal;
    res.aResDfCa_signal = aResDfCa_signal;
    res.ave_ResCa_signal_step = ave_ResCa_signal_step;
    res.ave_ResDfCa_signal_step = ave_ResDfCa_signal_step;
    
if save_flag   
    cd(save_path);
    save(output_mat, 'res');
    fprintf(sprintf('SAVE MAT FILE: %s!\n', output_mat));
end

%% plot a segment of raw trace
figure('color','w','position',[185  290  1100  330]);
plot(signal_data_01(trial_tag(2):trial_tag(4)));
set(gca,'box','off')
suptitle(tit_fn);


if save_flag
   cd(save_path)
   fig_name = sprintf('%s_raw_traces',tit_fn);
   set(gcf,'PaperPositionMode','auto')
   print(fig_name,'-dpdf','-bestfit')
   
end
% plot the mean response of each stimulus for every step trials
figure('color','w','position',[526  120  450  630]) ;

bins = dur(1):1/samplerate:dur(2);
c = jet(n_step);% prepare for seting color
signal_base = median(signal_data_01);
plot_interval= signal_base/step_interval;
for i = 1:n_step
    temp_ave_ResCa_signal_step(i,:) = ave_ResCa_signal_step(i,:)+i*plot_interval;
    plot(bins(1:end-1),temp_ave_ResCa_signal_step(i,1:(dur(2)-dur(1))*samplerate),'-','color',c(n_step-i+1,:),'linewidth',1.2)
    hold on;
end
ylim = get(gca,'ylim');
plot([0 0],ylim,'m--','linewidth',1.2);

set(gca,'box','off','ylim',ylim,'ytick',[],'yticklabel',[]);
xlabel('Time (sec)'); 

suptitle(sprintf('%s \n Mean traces /%g trials',tit_fn,step));


if save_flag
   cd(save_path)
   fig_name = sprintf('%s_Mean_traces',tit_fn);
   set(gcf,'PaperPositionMode','auto')
   print(fig_name,'-dpdf','-bestfit')
end
%% plot the mean heatmaps of each stimulus for every step trials
ave_ResDfCa_signal_step = flipud(ave_ResDfCa_signal_step);

figure('color','w','position',[40  120  450  630]) ;

xtick_step = 5;% second
xtick = dur(1):xtick_step:dur(2);
xtick_str = [];
for i =1:length(xtick)
    xtick_str{i} = num2str(xtick(i));
    
end

imagesc(ave_ResDfCa_signal_step(:,1:(dur(2)-dur(1))*samplerate)*100);
colorbar;    
hold on
ylim = get(gca,'ylim');
plot([0 0],ylim,'w--','linewidth',1.2);

set(gca,'box','off','xtick',dur(1)*samplerate:xtick_step*samplerate:dur(2)*samplerate,'xticklabel',xtick_str,'ytick',[]);
xlabel('Time (sec)'); 

suptitle(sprintf('%s \n Mean heatmap /%g trials',tit_fn,step));


if save_flag
   cd(save_path)
   fig_name = sprintf('%s_Mean_heatmap',tit_fn);
   set(gcf,'PaperPositionMode','auto');
   print(fig_name,'-dpdf','-bestfit');
end
%% 


figure('color','w','position',[40  120  800  600]) ;
hold on    
% plot(bins(1:end-1),aResDfCa_signal.ave(1:8*samplerate)*100,'r','linewidth',1.2);
c = ['k','c','g','b','r','k','c','g','ab','r'];
prot1 = {'1hz','5hz','10hz','20hz'}; % the simulus setting


peakDfCa = zeros (n_step, 1);
troughDfCa = zeros (n_step, 1);
if mod(size(ResCa_signal,1),step)==0; % test if the number of trials recorded is n_step x steps
    for i = 1:n_step
    a = i*step;
    aResDfCa_signal(i) = ave_se(ResDfCa_signal((a-step+1):a,:),dimension);
    peakDfCa(i) = max (aResDfCa_signal(i).ave)*100;
    troughDfCa(i) = min (aResDfCa_signal(i).ave)*100;
    h(i)=shadedErrorBar(bins(1:end-1), aResDfCa_signal(i).ave(1:(dur(2)-dur(1))*samplerate)*100,aResDfCa_signal(i).se(1:(dur(2)-dur(1))*samplerate)*100,'lineprops',c(i));
    hold on;
    end
end

if n_step == 4;
   hg = legend([h(1).mainLine,h(2).mainLine,h(3).mainLine,h(4).mainLine],prot1);
    set([h(1).mainLine,h(2).mainLine,h(3).mainLine,h(4).mainLine],'linewidth',1.2);
    set([h(1).edge,h(2).edge,h(3).edge,h(4).edge],'Visible','off');
end

set(hg,'edgecolor','none','Color','none','Location','northeast','Fontsize',8);
% ylim2 = get(gca,'ylim');
ylim2 = [-20,80];
xlim2 = get (gca,'xlim');
plot([0 0 ],ylim2,'m--','linewidth',1.2,'HandleVisibility','off');
plot(xlim2,[0 0],'m--','linewidth',1.2,'HandleVisibility','off');
set(gca,'box','off','ylim',ylim2,'xtick',dur(1):5:dur(2),'ytick',-20:20:80);
xlabel('Time (sec)');ylabel('\Delta F/F(%)','Interpreter','tex');
suptitle(sprintf('%s',tit_fn,step));

% title(tit_fn(1:32));
if save_flag
   cd(save_path)
   fig_name = sprintf('%s_fiber_photometry',tit_fn);
   set(gcf,'PaperPositionMode','auto');
   print(fig_name,'-dpdf','-bestfit');
end

%% save variables to an output mat file
    res.tit_fn = tit_fn;
    res.signal_data_01 = signal_data_01;    
    res.samplerate = samplerate;  
    res.trial_tag = trial_tag;
    res.n_trial_signal = n_trial_signal;
    res.ResCa_signal = ResCa_signal;
    res.ResDfCa_signal = ResDfCa_signal;
    res.peakDfCa = peakDfCa;
    res.troughDfCa = troughDfCa;
%     res.aResCa_signal = aResCa_signal;
    res.aResDfCa_signal = aResDfCa_signal;
    res.ave_ResCa_signal_step = ave_ResCa_signal_step;
    res.ave_ResDfCa_signal_step = ave_ResDfCa_signal_step;
%     
if save_flag   
    cd(save_path);
    save(output_mat, 'res');
    fprintf(sprintf('SAVE MAT FILE: %s!\n', output_mat));
end
