# Supplementary material for: Reward and aversion processing by input-defined parallel nucleus accumbens circuits in mice
Source: Nat Commun. 2022 Oct 21;13:6244. doi: 10.1038/s41467-022-33843-3 (PMC9587247; doi:10.1038/s41467-022-33843-3)
Supplement: Supplementary file 4 — Supplementary Code 1 [file 41467_2022_33843_MOESM4_ESM.zip › supplementary code/DA example/code/ana_popu_FP_DA_zscore.m]

%%                     ana_popu_FP_DA_zscore.m
%%
%%  2019.3.23 by Li Fengling
%% modified by kk.zhou March2021
%% Zscore use dF/F in reference basal time for each trial;

close all;clear all;clc;
set(0,'DefaultTextInterpreter','none');
%%
matpath = 'D:\DA example\DA';
save_path = fullfile(matpath,'figure');
if isempty(dir(save_path)), mkdir(save_path); end

%% set parameters:'save_fig_flag' and 'tit_fn'
save_flag = 1;
tmp_id = strfind(matpath,'\');
tit_fn = sprintf('%s_HZ_AverageResponse',matpath(tmp_id(end)+1:end)); 
output_mat = sprintf('%s_Zscore.mat',tit_fn);
dur = 13; % specify the length of each trial, should be consistent with the mat files
ref_time = [0 5];
stim_time = [5 13];
samplerate = 50;% default

%% output title file name
cd(matpath);
dir_filenames=dir('*.mat');
n_mat=size(dir_filenames,1);
mat_fns=[''];
for i=1:n_mat
    mat_fns{1,i}=dir_filenames(i).name;
end
char(mat_fns)
legends = [''];
for i=1:n_mat
    legends{1,i}=mat_fns{i}(1:14);
end


%% response 
ref_DfCa_signal = [];
ref_Ca_signal = [];
ResDfCa_signal = [];
Zscore_signal = [];
AUC_ref_signal = [];
AUC_stim_signal = [];
std_DfCa = [];
peak_DfCa = [];
latency_DfCaA = [];
all_samplerate = [];
n_trials = [];
for i=1:n_mat
     load(deblank(mat_fns{1,i}));

     temp_ResDfCa_signal = res.ResDfCa_signal(1:10,:); % first 10 trials in example files, which use the same stim pattern. 
     temp_aResDfCa_signal.ave = res.ave_ResDfCa_signal_step(1,:);
     res.n_trial_signal = 10;
     n_trials(i) = res.n_trial_signal;
     ref_DfCa_signal = temp_ResDfCa_signal(:,round(ref_time(1)*samplerate+1):round(ref_time(2)*samplerate));
     std_ref = std(ref_DfCa_signal,0,2)*ones(1,dur*samplerate);
     mean_ref = mean(ref_DfCa_signal,2)*ones(1,dur*samplerate);

     Zscore = (temp_ResDfCa_signal(:,1:dur*samplerate)- mean_ref)./std_ref;
     Zscore_signal = cat(1, Zscore_signal, mean(Zscore,1));
     ResDfCa_signal = cat(1, ResDfCa_signal, temp_aResDfCa_signal.ave(1:dur*samplerate));
     stim_DfCa_signal = temp_aResDfCa_signal.ave(round(stim_time(1)*samplerate+1):dur*samplerate);
     std_DfCa(i) = std(temp_aResDfCa_signal.ave(round(ref_time(1)*samplerate+1):round(ref_time(2)*samplerate)));
     [~,index] = max(abs(stim_DfCa_signal));
     Zscore_stim = Zscore(:,(stim_time(1)*samplerate+1):stim_time(2)*samplerate)
     peak_Zscore(i) = mean(max(abs(Zscore_stim')));    
     peak_DfCa(i) = stim_DfCa_signal(index);
     latency_DfCa(i) = stim_time(1)+index/samplerate;
     all_samplerate(i) = res.samplerate;
end

type1_DfCa = (peak_DfCa > 3*std_DfCa);
type2_DfCa = (peak_DfCa < -3*std_DfCa);

dimension = 1;
aResDfCa_signal = ave_se(ResDfCa_signal,dimension);
aZscore_signal = ave_se(Zscore_signal,dimension);
AUC_ref_signal = trapz(Zscore_signal(:,round(ref_time(1)*samplerate+1):round(ref_time(2)*samplerate)),2)/samplerate;
AUC_stim_signal = trapz(Zscore_signal(:,round(stim_time(1)*samplerate+1):round(stim_time(2)*samplerate)),2)/samplerate;  

%% save variables to an output mat file
Z.filenames = mat_fns';
Z.dur = dur;
Z.ref_time = ref_time;
Z.samplerate = all_samplerate'; 
Z.stim_time = stim_time;
Z.zscore = Zscore_signal;
Z.AUC_ref = AUC_ref_signal;
Z.AUC_stim = AUC_stim_signal;
Z.DfCa = ResDfCa_signal;
Z.std_DfCa = std_DfCa';
Z.peak_DfCa = peak_DfCa';
Z.type1_DfCa = type1_DfCa';
Z.type2_DfCa = type2_DfCa';
Z.latency_DfCa = latency_DfCa';
Z.peak_Zscore = peak_Zscore;
Z.n_trials = n_trials';
    
if save_flag   
    cd(save_path);
    save(output_mat, 'Z');
    fprintf(sprintf('SAVE MAT FILE: %s!\n', output_mat));
end

fprintf('type1'); disp(type1_DfCa);
fprintf('type2');disp(type2_DfCa);

%% plot deltaF/F
figure('color','w','position',[200 500 300 300]) ;

hold on    
bins = 0:1/samplerate:dur;
h1=shadedErrorBar(bins(1:end-1), aResDfCa_signal.ave(1:dur*samplerate)*100,aResDfCa_signal.se(1:dur*samplerate)*100,'lineprops','k');
set([h1.mainLine],'linewidth',1.2);
set([h1.edge],'Visible','off');

ylim = get(gca,'ylim');
plot([5 5],ylim,'m--','linewidth',1.2);
plot([0 dur],[0 0],'m--','linewidth',1.2);

set(gca,'box','off','ylim',ylim,'xtick',0:5:dur);
xlabel('Time (sec)');ylabel('\Delta F/F(%)','Interpreter','tex')
suptitle(tit_fn);

%save fig
if save_flag
    cd(save_path)
    fig_name = sprintf('%s_averge_trace',tit_fn);
    set(gcf,'PaperPositionMode','auto');
    print(fig_name,'-dpdf','-bestfit');
end
%% plot average_zscore 
bins = 0:1/samplerate:dur;
figure('color','w','position',[500 100 300 300]) ;
h1=shadedErrorBar(bins(1:end-1), aZscore_signal.ave(1:dur*samplerate),aZscore_signal.se(1:dur*samplerate),'lineprops','k');
hold on;
set([h1.mainLine],'linewidth',1.2);
set([h1.edge],'Visible','off');
ylim = get(gca,'ylim');
plot([5 5 ],ylim,'m--','linewidth',1.2);
plot([0 dur],[0 0],'m--','linewidth',1.2);
set(gca,'box','off','ylim',ylim,'xtick',0:5:dur);
xlabel('Time (sec)');ylabel('Zscore','Interpreter','tex')
title('Zscore');
hold off;


%save fig
if save_flag
    cd(save_path)
    fig_name = sprintf('%s_zscore',tit_fn);
    set(gcf,'PaperPositionMode','auto');
    print(fig_name,'-dpdf','-bestfit');
end

%%  plot deltaF or zscore for each mouse
c = flip(jet(n_mat));
figure('color','w','position',[700 500 700 300]) ;
subplot(121);
bins = 0:1/samplerate:dur;
for i = 1:n_mat;
    plot(bins(1:end-1),ResDfCa_signal(i,1:dur*samplerate)*100,'-','color',c(i,:),'linewidth',1.5);
    hold on;
end;
ylim = get(gca,'ylim');ylabel('Df/F','Interpreter','tex')
plot([5 5],ylim,'m--','linewidth',1.2);
hold off;
subplot(122);
bins = 0:1/samplerate:dur;
for i = 1:n_mat;
    cline(i)=plot(bins(1:end-1),Zscore_signal(i,1:dur*samplerate),'-','color',c(i,:),'linewidth',1.5);
    hold on;
end;
% ylim = get(gca,'ylim');
ylim = [-5 80];
ylabel('Zscore','Interpreter','tex');
plot([5 5],ylim,'m--','linewidth',1.2);
hg=legend(cline,legends,'Interpreter','none');
set(hg,'edgecolor','none','Color','none','Location','northeast','Fontsize',8);
hold off;
%save fig
if save_flag
    cd(save_path)
    fig_name = sprintf('%s_individual',tit_fn);
    set(gcf,'PaperPositionMode','auto');
    print(fig_name,'-dpdf','-bestfit');
end

%% AUC

figure('color','w','position',[1200 100 700 300]) ;

subplot(121)
hold on;
errorbar(1,mean(AUC_ref_signal),std(AUC_ref_signal)/sqrt(n_mat),'LineStyle','none','color','k','linewidth',1);
bar(1,mean(AUC_ref_signal),0.6,'FaceColor','none','edgecolor','k');
scatter(1*ones(1,n_mat),AUC_ref_signal,'filled','s','MarkerFaceColor','k');
errorbar(2,mean(AUC_stim_signal),std(AUC_stim_signal)/sqrt(n_mat),'LineStyle','none','color','k','linewidth',1);
bar(2,mean(AUC_stim_signal),0.6,'FaceColor','none','edgecolor','k');
scatter(2*ones(1,n_mat),AUC_stim_signal,'filled','d','MarkerFaceColor','k');
ylabel('AUC','Interpreter','tex')
set(gca,'Box','off','xlim',[0 3],'xtick',[1 2],'xticklabel',{'ref','stim'},'fontsize',12);
hold off;

subplot(122)
hold on;
errorbar(1,mean(latency_DfCa),std(latency_DfCa)/sqrt(n_mat),'LineStyle','none','color','k','linewidth',1);
bar(1,mean(latency_DfCa),0.6,'FaceColor','none','edgecolor','k');
scatter(1*ones(1,n_mat),latency_DfCa,'filled','s','MarkerFaceColor','k');
ylabel('latency to peak','Interpreter','tex'); xlabel('stim','Interpreter','tex');
set(gca,'Box','off','fontsize',12,'xtick',[]);
hold off;

if save_flag
    cd(save_path)
    fig_name = sprintf('%s_AUC',tit_fn);
    set(gcf,'PaperPositionMode','auto');
    print(fig_name,'-dpdf','-bestfit');
end
