# Supplementary material for: Reward and aversion processing by input-defined parallel nucleus accumbens circuits in mice
Source: Nat Commun. 2022 Oct 21;13:6244. doi: 10.1038/s41467-022-33843-3 (PMC9587247; doi:10.1038/s41467-022-33843-3)
Supplement: Supplementary file 4 — Supplementary Code 1 [file 41467_2022_33843_MOESM4_ESM.zip › supplementary code/DA example/code/supporting codes/ave_se.m]

% 20180103zdh
% 20191219 KK
function Res = ave_se(Ca,D)
ave=mean(Ca,D);
N = size(Ca,D);
se = std(Ca,D)/sqrt(N);
Res.ave=ave;
Res.se=se;
