# Supplementary material for: Reward and aversion processing by input-defined parallel nucleus accumbens circuits in mice
Source: Nat Commun. 2022 Oct 21;13:6244. doi: 10.1038/s41467-022-33843-3 (PMC9587247; doi:10.1038/s41467-022-33843-3)
Supplement: Supplementary file 4 — Supplementary Code 1 [file 41467_2022_33843_MOESM4_ESM.zip › supplementary code/DA example/code/supporting codes/errorbar_2.m]

function hh = errorbar_2(x, y, l,u,symbol)  
%ERRORBAR_2 Error bar plot. The error bar is only a line, without tee
%   ERRORBAR_2(X,Y,L,U) plots the graph of vector X vs. vector Y with
%   error bars specified by the vectors L and U.  L and U contain the
%   lower and upper error ranges for each point in Y.  Each error bar
%   is L(i) + U(i) long and is drawn a distance of U(i) above and L(i)
%   below the points in (X,Y).  The vectors X,Y,L and U must all be
%   the same length.  If X,Y,L and U are matrices then each column
%   produces a separate line.
%
%   ERRORBAR_2(X,Y,E) or ERRORBAR(Y,E) plots Y with error bars [Y-E Y+E].
%   ERRORBAR(...,'LineSpec') uses the color and linestyle specified by
%   the string 'LineSpec'.  See PLOT for possibilities.
%
%   H = ERRORBAR_2(...) returns a vector of line handles.
%
%   For example,
%      x = 1:10;
%      y = sin(x);
%      e = std(y)*ones(size(x));
%      errorbar_2(x,y,e)
%   draws symmetric error bars of unit standard deviation.

%   L. Shure 5-17-88, 10-1-91 B.A. Jones 4-5-93
%   Copyright 1984-2000 The MathWorks, Inc. 
%   $Revision: 5.17 $  $Date: 2000/06/02 04:30:46 $
%   Revision: 08.16.02$ Haishan, Dan lab, UC Berkeley
 
if min(size(x))==1,
  npt = length(x);
  x = x(:);
  y = y(:);
    if nargin > 2,
        if ~isstr(l),  
            l = l(:);
        end
        if nargin > 3
            if ~isstr(u)
                u = u(:);
            end
        end
    end
else
  [npt,n] = size(x);
end

if nargin == 3
    if ~isstr(l)  
        u = l;
        symbol = '-';
    else
        symbol = l;
        l = y;
        u = y;
        y = x;
        [m,n] = size(y);
        x(:) = (1:npt)'*ones(1,n);;
    end
end

if nargin == 4
    if isstr(u),    
        symbol = u;
        u = l;
    else
        symbol = '-';
    end
end


if nargin == 2
    l = y;
    u = y;
    y = x;
    [m,n] = size(y);
    x(:) = (1:npt)'*ones(1,n);;
    symbol = '-';
end

u = abs(u);
l = abs(l);
    
if isstr(x) | isstr(y) | isstr(u) | isstr(l)
    error('Arguments must be numeric.')
end

if ~isequal(size(x),size(y)) | ~isequal(size(x),size(l)) | ~isequal(size(x),size(u)),
  error('The sizes of X, Y, L and U must be the same.');
end

tee = 0;  % make tee  = 0
xl = x - tee;
xr = x + tee;
ytop = y + u;
ybot = y - l;
n = size(y,2);

% Plot graph and bars
hold_state = ishold;
cax = newplot;
next = lower(get(cax,'NextPlot'));

% build up nan-separated vector for bars
% xb = zeros(npt*9,n);
% xb(1:9:end,:) = x;
% xb(2:9:end,:) = x;
% xb(3:9:end,:) = NaN;
% xb(4:9:end,:) = xl;
% xb(5:9:end,:) = xr;
% xb(6:9:end,:) = NaN;
% xb(7:9:end,:) = xl;
% xb(8:9:end,:) = xr;
% xb(9:9:end,:) = NaN;
xb = zeros(npt*3,n);
xb(1:3:end,:) = x;
xb(2:3:end,:) = x;
xb(3:3:end,:) = NaN;

% yb = zeros(npt*9,n);
% yb(1:9:end,:) = ytop;
% yb(2:9:end,:) = ybot;
% yb(3:9:end,:) = NaN;
% yb(4:9:end,:) = ytop;
% yb(5:9:end,:) = ytop;
% yb(6:9:end,:) = NaN;
% yb(7:9:end,:) = ybot;
% yb(8:9:end,:) = ybot;
% yb(9:9:end,:) = NaN;
yb = zeros(npt*3,n);
yb(1:3:end,:) = ytop;
yb(2:3:end,:) = ybot;
yb(3:3:end,:) = NaN;

[ls,col,mark,msg] = colstyle(symbol); if ~isempty(msg), error(msg); end
symbol = [ls mark col]; % Use marker only on data part
esymbol = ['-' col]; % Make sure bars are solid

h = plot(xb,yb,esymbol); hold on
h = [h;plot(x,y,symbol)]; 

if ~hold_state, hold off; end

if nargout>0, hh = h; end
