# Supplementary material for: Reward and aversion processing by input-defined parallel nucleus accumbens circuits in mice
Source: Nat Commun. 2022 Oct 21;13:6244. doi: 10.1038/s41467-022-33843-3 (PMC9587247; doi:10.1038/s41467-022-33843-3)
Supplement: Supplementary file 4 — Supplementary Code 1 [file 41467_2022_33843_MOESM4_ESM.zip › supplementary code/DA example/code/TDMSReader/TDMS_initData.m]

function output = TDMS_initData(dataType,nSamples)
%TDMS_initData  Initializes raw data arrays
%
%   output = TDMS_initData(dataType,nSamples)
%
%   dataType - Labview datatype
%   nSamples - # of samples to initialize to
%
%   See Also: TDMS_getDataTypeName

switch dataType
    case 1
        output   = zeros(1,nSamples,'int8');
    case 2
        output   = zeros(1,nSamples,'int16');
    case 3
        output   = zeros(1,nSamples,'int32');
    case 4
        output   = zeros(1,nSamples,'int64');
    case 5
        output   = zeros(1,nSamples,'uint8');
    case 6
        output   = zeros(1,nSamples,'uint16');
    case 7
        output   = zeros(1,nSamples,'uint32');
    case 8
        output   = zeros(1,nSamples,'uint64');
    case {9 25}
        output   = zeros(1,nSamples,'single');
    case {10 26}
        output   = zeros(1,nSamples,'double');
    case 32
        output   = cell(1,nSamples); %string
    case 33
        output   = false(1,nSamples);
    case 68
        output   = zeros(1,nSamples,'double');
%     case intmax('uint32')
%         output   = zeros(1,nSamples,'int16');
    otherwise
        error('Unhandled data type for raw data: %s',TDMS_getDataTypeName(dataType))
end
