# Supplementary material for: Reward and aversion processing by input-defined parallel nucleus accumbens circuits in mice
Source: Nat Commun. 2022 Oct 21;13:6244. doi: 10.1038/s41467-022-33843-3 (PMC9587247; doi:10.1038/s41467-022-33843-3)
Supplement: Supplementary file 6 — Source data [file 41467_2022_33843_MOESM6_ESM.xlsx]

## Sheet: Summary
		Number of animals/cells
Figure	panel	Group1	Group2	Group3
1	abc	5	5
	defg	4	3
2	abc	7	6	6
	def	12	12	9
	ghi	11	8	9
	jkl	7	5	5
3	ab	8	11
	e	19	20
	f	11	2
4	ab	5	8	10
	cd	10	13	6
5	b	3
	c	4
	e	6
	h	5	5
6	abc	6	6	5
	defgh	5	5
	h	7	6
	k	11	7
	l	8	6	5
7	c	12	8
	e	14	7
	f	1	5
	h	5	5	5
	j	5	5
S1	ab	5	5
	cde	8	7
	fgh	7	7
	k	7
S2		5
S3	abc	5	5
S4	abc	5	5	5
S5	b	6	6
	d	6	6
	e	6	5
S6	ab	7	8	9
	b	8	7	6
S7	abcd	7	7

## Sheet: fig1c
	overlap
	16	19	19	16	9
	tdTomato
	133	203	134	69	161
	EYFP
	272	268	210	86	196

## Sheet: fig1e
NAcBLA	NAcPVT
53.2164	58.6066
65.8031	54.9133
56.2963	50.2203
43.2258

## Sheet: fig1g
NAcBLA	NAcPVT
23.3918	27.8689
46.4567	27.1676
18.5185	32.1586
30.3226

## Sheet: fig2c
GFP		NAcBLA		NAcPVT
Active	Inactive	Active	Inactive	Active	Inactive
30	37	125	75	35	41
36	78	132	13	19	20
27	29	159	36	2	3
29	35	59	37	60	64
34	40	93	42	55	48
25	42	125	32	30	52
26	33

## Sheet: fig2f
NAc ::GFP	NAc BLA ::ChR2	NAc PVT ::ChR2
-36	89.73	-214.92
45	122.85	-90
63	55.44	-9
0	152.1	-99
-63	249.66	-63
18	126	-63
27	63	-36
95.4	45	-63
58.68	63	36
-49.86	45
-28.26	243
-39.06	153

## Sheet: fig2i
control	NAcBLA	NAcPVT
23	57	63
134	36	94
103	51	157
149	43	119
55	24	124
161	97	72
60	32	26
85	55	109
90		180
38
77

## Sheet: fig2l
Control	NAcBLA	NAcPVT
7.28571	3.45942	0.875
5.00568	6.44508	1.99567
4	5.63826	2
11.9261	8.73972	1.5
9.63691	8.03788	2.22349
4.92045
5.43939

## Sheet: fig3b
VTA		LH		VP
PVT	BLA	PVT	BLA	PVT	BLA
0.08	0.06	0.74	0.38	0.64	0.4
0.16	0.14	0.61	0.82	1.16	0.49
0.1	0.18	0.36	0.22	0.48	0.42
0.07	0.11	0.4	0.26	0.72	0.6
0.01	0.25	0.34	0.41	0.52	0.89
0.08	0.19	0.26	0.31	0.49	0.5
0.12	0.49	0.57	0.85	0.99	0.66
0.06	0.36	0.37	0.71	1.1	0.79
0		0.21		0.28
0		0.81		0.91
0.01		0.2		0.26

## Sheet: fig3e
NAcBLA-VTA	NAcPVT-VTA
11	2
19	20

[truncated: 30 more sheets: fig3f, fig4b, fig4d, fig5b, fig5c, fig5e, fig5h, fig6c, fig6f, fig6h, fig6k, fig6l, fig7c, fig7e, fig7f, fig7h, fig7j, sfig1e, sfig1h, sfig3c …]
